# Supplementary material for: Valuing SF-6Dv2 Using a Discrete Choice Experiment in a General Population in Quebec, Canada
Source: Int J Health Policy Manag. 2024 Sep 7;13:8404. doi: 10.34172/ijhpm.8404 (PMC11496749; doi:10.34172/ijhpm.8404)
Supplement: Supplementary file 2 — Mixed Logit Modeling. [file ijhpm-13-8404-s002.txt]

*The steps for running the mixlogit command with more than 20 random variables in Stata software are described below

cap clear all
cap log close _all

set niceness 	10
*set processor 	4
set max_memory 	16g

set more 		off
set seed 		911
cls

*Updapte Stata before

update query

*mixlogit command

egen csid = group(id group)

* The mixlogit command does not allow more than 20 random variables natively. To alleviate this, we have to define the matrix with Mata

*Pseudo-random draws

mata: nrep  = Number of draws repetitions
mata: krnd  = the number of random variables
mata: burn  = 16
mata: nresp = the number of respondents
			
mata: rseed(12345)
mata: mixl_USERDRAWS = runiform(krnd,nrep*nresp)

mixlogit depvariable, group(csid) id(id) rand(indepvariables) nrep(500) userdraws
