# Supplementary material for: Valuing SF-6Dv2 Using a Discrete Choice Experiment in a General Population in Quebec, Canada
Source: Int J Health Policy Manag. 2024 Sep 7;13:8404. doi: 10.34172/ijhpm.8404 (PMC11496749; doi:10.34172/ijhpm.8404)
Supplement: Supplementary file 3 — Calculator for SF-6Dv2. [file ijhpm-13-8404-s003.xlsx]

## Sheet: Estimates of Model 4
DOMAIN	DISUTILITY	DISUTILITY
pf2_d	-0.103	0.103
pf3_d	-0.152	0.152
pf4_d	-0.225	0.225
pf5_d	-0.338	0.338
rf2_d	-0.057	0.057
rf3_d	-0.079	0.079
rf4_d	-0.079	0.079
rf5_d	-0.228	0.228
sf2_d	-0.036	0.036
sf3_d	-0.07	0.07
sf4_d	-0.134	0.134
sf5_d	-0.246	0.246
pa2_d	-0.097	0.097
pa3_d	-0.137	0.137
pa4_d	-0.173	0.173
pa5_d	-0.253	0.253
pa6_d	-0.417	0.417
mh2_d	-0.033	0.033
mh3_d	-0.112	0.112
mh4_d	-0.143	0.143
mh5_d	-0.253	0.253
vit2_d	-0.033	0.033
vit3_d	-0.064	0.064
vit4_d	-0.14	0.14
vit5_d	-0.201	0.201

## Sheet: Health States
HEALTH STATE
111111
111112
111113
111114
111115
111121
111122
111123
111124
111125
111131
111132
111133
111134
111135
111141
111142
111143
111144
111145
111151
111152
111153
111154
111155
111211
111212
111213
111214
111215
111221
111222
111223
111224
111225
111231
111232
111233
111234
111235
111241
111242
111243
111244
111245
111251
111252
111253
111254
111255
111311
111312
111313
111314
111315
111321
111322
111323
111324
111325
111331
111332
111333
111334
111335
111341
111342
111343
111344
111345
111351
111352
111353
111354
111355
111411
111412
111413
111414
111415
111421
111422
111423
111424
111425
111431
111432
111433
111434
111435
111441
111442
111443
111444
111445
111451
111452
111453
111454
111455
111511
111512
111513
111514
111515
111521
111522
111523
111524
111525
111531
111532
111533
111534
111535
111541
111542
111543
111544
111545
111551
111552
111553
111554
111555
111611
111612
111613
111614
111615
111621
111622
111623
111624
111625
111631
111632
111633
111634
111635
111641
111642
111643
111644
111645
111651
111652
111653
111654
111655
112111
112112
112113
112114
112115
112121
112122
112123
112124
112125
112131
112132
112133
112134
112135
112141
112142
112143
112144
112145
112151
112152
112153
112154
112155
112211
112212
112213
112214
112215
112221
112222
112223
112224
112225
112231
112232
112233
112234
112235
112241
112242
112243
112244
112245
112251
112252
112253
112254
112255
112311
112312
112313
112314
112315
112321
112322
112323
112324
112325
112331
112332
112333
112334
112335
112341
112342
112343
112344
112345
112351
112352
112353
112354
112355
112411
112412
112413
112414
112415
112421
112422
112423
112424
112425
112431
112432
112433
112434
112435
112441
112442
112443
112444
112445
112451
112452
112453
112454
112455
112511
112512
112513
112514
112515
112521
112522
112523
112524
112525
112531
112532
112533
112534
112535
112541
112542
112543
112544
112545
112551
112552
112553
112554
112555
112611
112612
112613
112614
112615
112621
112622
112623
112624
112625
112631
112632
112633
112634
112635
112641
112642
112643
112644
112645
112651
112652
112653
112654
112655
113111
113112
113113
113114
113115
113121
113122
113123
113124
113125
113131
113132
113133
113134
113135
113141
113142
113143
113144
113145
113151
113152
113153
113154
113155
113211
113212
113213
113214
113215
113221
113222
113223
113224
113225
113231
113232
113233
113234
113235
113241
113242
113243
113244
113245
113251
113252
113253
113254
113255
113311
113312
113313
113314
113315
113321
113322
113323
113324
113325
113331
113332
113333
113334
113335
113341
113342
113343
113344
113345
113351
113352
113353
113354
113355
113411
113412
113413
113414
113415
113421
113422
113423
113424
113425
113431
113432
113433
113434
113435
113441
113442
113443
113444
113445
113451
113452
113453
113454
113455
113511
113512
113513
113514
113515
113521
113522
113523
113524
113525
113531
113532
113533
113534
113535
113541
113542
113543
113544
113545
113551
113552
113553
113554
113555
113611
113612
113613
113614
113615
113621
113622
113623
113624
113625
113631
113632
113633
113634
113635
113641
113642
113643
113644
113645
113651
113652
113653
113654
113655
114111
114112
114113
114114
114115
114121
114122
114123
114124
114125
114131
114132
114133
114134
114135
114141
114142
114143
114144
114145
114151
114152
114153
114154
114155
114211
114212
114213
114214
114215
114221
114222
114223
114224
114225
114231
114232
114233
114234
114235
114241
114242
114243
114244
114245
114251
114252
114253
114254
114255
114311
114312
114313
114314
114315
114321
114322
114323
114324
114325
114331
114332
114333
114334
114335
114341
114342
114343
114344
114345
114351
114352
114353
114354
114355
114411
114412
114413
114414
114415
114421
114422
114423
114424
114425
114431
114432
114433
114434
114435
114441
114442
114443
114444
114445
114451
114452
114453
114454
114455
114511
114512
114513
114514
114515
114521
114522
114523
114524
114525
114531
114532
114533
114534
114535
114541
114542
114543
114544
114545
114551
114552
114553
114554
114555
114611
114612
114613
114614
114615
114621
114622
114623
114624
114625
114631
114632
114633
114634
114635
114641
114642
114643
114644
114645
114651
114652
114653
114654
114655
115111
115112
115113
115114
115115
115121
115122
115123
115124
115125
115131
115132
115133
115134
115135
115141
115142
115143
115144
115145
115151
115152
115153
115154
115155
115211
115212
115213
115214
115215
115221
115222
115223
115224
115225
115231
115232
115233
115234
115235
115241
115242
115243
115244
115245
115251
115252
115253
115254
115255
115311
115312
115313
115314
115315
115321
115322
115323
115324
115325
115331
115332
115333
115334
115335
115341
115342
115343
115344
115345
115351
115352
115353
115354
115355
115411
115412
115413
115414
115415
115421
115422
115423
115424
115425
115431
115432
115433
115434
115435
115441
115442
115443
115444
115445
115451
115452
115453
115454
115455
115511
115512
115513
115514
115515
115521
115522
115523
115524
115525
115531
115532
115533
115534
115535
115541
115542
115543
115544
115545
115551
115552
115553
115554
115555
115611
115612
115613
115614
115615
115621
115622
115623
115624
115625
115631
115632
115633
115634
115635
115641
115642
115643
115644
115645
115651
115652
115653
115654
115655
121111
121112
121113
121114
121115
121121
121122
121123
121124
121125
121131
121132
121133
121134
121135
121141
121142
121143
121144
121145
121151
121152
121153
121154
121155
121211
121212
121213
121214
121215
121221
121222
121223
121224
121225
121231
121232
121233
121234
121235
121241
121242
121243
121244
121245
121251
121252
121253
121254
121255
121311
121312
121313
121314
121315
121321
121322
121323
121324
121325
121331
121332
121333
121334
121335
121341
121342
121343
121344
121345
121351
121352
121353
121354
121355
121411
121412
121413
121414
121415
121421
121422
121423
121424
121425
121431
121432
121433
121434
121435
121441
121442
121443
121444
121445
121451
121452
121453
121454
121455
121511
121512
121513
121514
121515
121521
121522
121523
121524
121525
121531
121532
121533
121534
121535
121541
121542
121543
121544
121545
121551
121552
121553
121554
121555
121611
121612
121613
121614
121615
121621
121622
121623
121624
121625
121631
121632
121633
121634
121635
121641
121642
121643
121644
121645
121651
121652
121653
121654
121655
122111
122112
122113
122114
122115
122121
122122
122123
122124
122125
122131
122132
122133
122134
122135
122141
122142
122143
122144
122145
122151
122152
122153
122154
122155
122211
122212
122213
122214
122215
122221
122222
122223
122224
122225
122231
122232
122233
122234
122235
122241
122242
122243
122244
122245
122251
122252
122253
122254
122255
122311
122312
122313
122314
122315
122321
122322
122323
122324
122325
122331
122332
122333
122334
122335
122341
122342
122343
122344
122345
122351
122352
122353
122354
122355
122411
122412
122413
122414
122415
122421
122422
122423
122424
122425
122431
122432
122433
122434
122435
122441
122442
122443
122444
122445
122451
122452
122453
122454
122455
122511
122512
122513
122514
122515
122521
122522
122523
122524
122525
122531
122532
122533
122534
122535
122541
122542
122543
122544
122545
122551
122552
122553
122554
122555
122611
122612
122613
122614
122615
122621
122622
122623
122624
122625
122631
122632
122633
122634
122635
122641
122642
122643
122644
122645
122651
122652
122653
122654
122655
123111
123112
123113
123114
123115
123121
123122
123123
123124
123125
123131
123132
123133
123134
123135
123141
123142
123143
123144
123145
123151
123152
123153
123154
123155
123211
123212
123213
123214
123215
123221
123222
123223
123224
123225
123231
123232
123233
123234
123235
123241
123242
123243
123244
123245
123251
123252
123253
123254
123255
123311
123312
123313
123314
123315
123321
123322
123323
123324
123325
123331
123332
123333
123334
123335
123341
123342
123343
123344
123345
123351
123352
123353
123354
123355
123411
123412
123413
123414
123415
123421
123422
123423
123424
123425
123431
123432
123433
123434
123435
123441
123442
123443
123444
123445
123451
123452
123453
123454
123455
123511
123512
123513
123514
123515
123521
123522
123523
123524
123525
123531
123532
123533
123534
123535
123541
123542
123543
123544
123545
123551
123552
123553
123554
123555
123611
123612
123613
123614
123615
123621
123622
123623
123624
123625
123631
123632
123633
123634
123635
123641
123642
123643
123644
123645
123651
123652
123653
123654
123655
124111
124112
124113
124114
124115
124121
124122
124123
124124
124125
124131
124132
124133
124134
124135
124141
124142
124143
124144
124145
124151
124152
124153
124154
124155
124211
124212
124213
124214
124215
124221
124222
124223
124224
124225
124231
124232
124233
124234
124235
124241
124242
124243
124244
124245
124251
124252
124253
124254
124255
124311
124312
124313
124314
124315
124321
124322
124323
124324
124325
124331
124332
124333
124334
124335
124341
124342
124343
124344
124345
124351
124352
124353
124354
124355
124411
124412
124413
124414
124415
124421
124422
124423
124424
124425
124431
124432
124433
124434
124435
124441
124442
124443
124444
124445
124451
124452
124453
124454
124455
124511
124512
124513
124514
124515
124521
124522
124523
124524
124525
124531
124532
124533
124534
124535
124541
124542
124543
124544
124545
124551
124552
124553
124554
124555
124611
124612
124613
124614
124615
124621
124622
124623
124624
124625
124631
124632
124633
124634
124635
124641
124642
124643
124644
124645
124651
124652
124653
124654
124655
125111
125112
125113
125114
125115
125121
125122
125123
125124
125125
125131
125132
125133
125134
125135
125141
125142
125143
125144
125145
125151
125152
125153
125154
125155
125211
125212
125213
125214
125215
125221
125222
125223
125224
125225
125231
125232
125233
125234
125235
125241
125242
125243
125244
125245
125251
125252
125253
125254
125255
125311
125312
125313
125314
125315
125321
125322
125323
125324
125325
125331
125332
125333
125334
125335
125341
125342
125343
125344
125345
125351
125352
125353
125354
125355
125411
125412
125413
125414
125415
125421
125422
125423
125424
125425
125431
125432
125433
125434
125435
125441
125442
125443
125444
125445
125451
125452
125453
125454
125455
125511
125512
125513
125514
125515
125521
125522
125523
125524
125525
125531
125532
125533
125534
125535
125541
125542
125543
125544
125545
125551
125552
125553
125554
125555
125611
125612
125613
125614
125615
125621
125622
125623
125624
125625
125631
125632
125633
125634
125635
125641
125642
125643
125644
125645
125651
125652
125653
125654
125655
131111
131112
131113
131114
131115
131121
131122
131123
131124
131125
131131
131132
131133
131134
131135
131141
131142
131143
131144
131145
131151
131152
131153
131154
131155
131211
131212
131213
131214
131215
131221
131222
131223
131224
131225
131231
131232
131233
131234
131235
131241
131242
131243
131244
131245
131251
131252
131253
131254
131255
131311
131312
131313
131314
131315
131321
131322
131323
131324
131325
131331
131332
131333
131334
131335
131341
131342
131343
131344
131345
131351
131352
131353
131354
131355
131411
131412
131413
131414
131415
131421
131422
131423
131424
131425
131431
131432
131433
131434
131435
131441
131442
131443
131444
131445
131451
131452
131453
131454
131455
131511
131512
131513
131514
131515
131521
131522
131523
131524
131525
131531
131532
131533
131534
131535
131541
131542
131543
131544
131545
131551
131552
131553
131554
131555
131611
131612
131613
131614
131615
131621
131622
131623
131624
131625
131631
131632
131633
131634
131635
131641
131642
131643
131644
131645
131651
131652
131653
131654
131655
132111
132112
132113
132114
132115
132121
132122
132123
132124
132125
132131
132132
132133
132134
132135
132141
132142
132143
132144
132145
132151
132152
132153
132154
132155
132211
132212
132213
132214
132215
132221
132222
132223
132224
132225
132231
132232
132233
132234
132235
132241
132242
132243
132244
132245
132251
132252
132253
132254
132255
132311
132312
132313
132314
132315
132321
132322
132323
132324
132325
132331
132332
132333
132334
132335
132341
132342
132343
132344
132345
132351
132352
132353
132354
132355
132411
132412
132413
132414
132415
132421
132422
132423
132424
132425
132431
132432
132433
132434
132435
132441
132442
132443
132444
132445
132451
132452
132453
132454
132455
132511
132512
132513
132514
132515
132521
132522
132523
132524
132525
132531
132532
132533
132534
132535
132541
132542
132543
132544
132545
132551
132552
132553
132554
132555
132611
132612
132613
132614
132615
132621
132622
132623
132624
132625
132631
132632
132633
132634
132635
132641
132642
132643
132644
132645
132651
132652
132653
132654
132655
133111
133112
133113
133114
133115
133121
133122
133123
133124
133125
133131
133132
133133
133134
133135
133141
133142
133143
133144
133145
133151
133152
133153
133154
133155
133211
133212
133213
133214
133215
133221
133222
133223
133224
133225
133231
133232
133233
133234
133235
133241
133242
133243
133244
133245
133251
133252
133253
133254
133255
133311
133312
133313
133314
133315
133321
133322
133323
133324
133325
133331
133332
133333
133334
133335
133341
133342
133343
133344
133345
133351
133352
133353
133354
133355
133411
133412
133413
133414
133415
133421
133422
133423
133424
133425
133431
133432
133433
133434
133435
133441
133442
133443
133444
133445
133451
133452
133453
133454
133455
133511
133512
133513
133514
133515
133521
133522
133523
133524
133525
133531
133532
133533
133534
133535
133541
133542
133543
133544
133545
133551
133552
133553
133554
133555
133611
133612
133613
133614
133615
133621
133622
133623
133624
133625
133631
133632
133633
133634
133635
133641
133642
133643
133644
133645
133651
133652
133653
133654
133655
134111
134112
134113
134114
134115
134121
134122
134123
134124
134125
134131
134132
134133
134134
134135
134141
134142
134143
134144
134145
134151
134152
134153
134154
134155
134211
134212
134213
134214
134215
134221
134222
134223
134224
134225
134231
134232
134233
134234
134235
134241
134242
134243
134244
134245
134251
134252
134253
134254
[truncated: 16,751 more rows]

## Sheet: Index Value Calculater
		To calculate SF-6Dv2 index values, replace the value 1 with your own values
		Dimentions						Outputs
		Physical Functioning	Role limitation	Social Functioning	Pain	Mental Health	Vitality	SF-6Dv2 profile	value set
		1	1	1	1	1	1	111111	1
